# Supplementary material for: Cyclooxygenase inhibitors impair CD4 T cell immunity and exacerbate Mycobacterium tuberculosis infection in aerosol-challenged mice
Source: Commun Biol. 2019 Aug 5;2:288. doi: 10.1038/s42003-019-0530-3 (PMC6683187; doi:10.1038/s42003-019-0530-3)
Supplement: Supplementary file 3 — Supplementary Data 1 [file 42003_2019_530_MOESM3_ESM.txt]

Figure 1A, left
Time (days)	control		control		control		control		control		control		control		control		celecoxib	celecoxib	celecoxib	celecoxib	celecoxib	celecoxib	celecoxib	celecoxib
wk4	4	6,668908	6,646631	6,382118	6,765818									6,668908	6,646631	6,382118	6,765818				
wk6	6	4,206286	4,907841	4,796852	4,681241	4,783332	4,708591					5,754409	5,746073	6,066043	4,597695	4,5325		4,363988		
wk12	12	4,394452	5,14289		4,800167	4,193125	4,825815	4,893429	4,276002	4,087781	5,098505	5,668908	4,915505	5,117404	5,354262	5,361123	4,822691	5,338775


Figure 1A, right
Time (days)	control		control		control		control		control		control		control		control		celecoxib	celecoxib	celecoxib	celecoxib	celecoxib	celecoxib	celecoxib	celecoxib
wk4	4	4,901218	4,37716		4,250908	5,418434									4,901218	4,37716		4,250908	5,418434				
wk6	6	4,170144	3,912328	4,119784	4,35357		3,890756	3,708591					4,707366	4,621135	4,554562	4,491306	4,510545	4,210479		
wk12	12	4,752847	5,494155	5,267829	4,893229	5,274527	4,843432	3,957128	4,549739	5,340206	5,515026	5,31471		5,390511	5,420022	5,143639	5,194592	5,220317


Figure 1B, left
control	celecoxib
24	25
24	26
28	26
25	24
25	26
28	25
26	28
26	22
25	24
30	28
27	29
25	26
27	29
25	29
25	28
24	28

Figure 1B, Right
control	celecoxib
30	29
33	28
28	27
28	27
30	29
28	30
29	31
27	23


Figure 1D.1
control	celecoxib
1069,6	824,74
763,72	616,98
711,75	906,54
697,45	486,2
738,61	305,35
566,43	320,11

Figure 1D.2
control	celecoxib
607,6	528,82
431,88	484,12
519,03	864,78
506,9	338,3
535,9	297,6
388,68	249,9

Figure 1D.3
control	celecoxib
565,6	506,9
375,76	249,34
278,13	276,66
203,5	243,1
538,23	199,95
270,18	135,66

Figure 1D.4
control	celecoxib
226,8	328,8
170,8	172,9
153,3	214,02
122,1	134,3
165,43	106,95
161,16	89,25

Figure 2A, left
control		Ibuprofen
8,099063	6,036884
8,723521	7,362634
8,983933	7,131306
8,185443	8,167218
8,229711	6,936079
8,844564	8,169281
6,391359	7,567221
8,113343	7,470825
7,975333	7,6452
7,652026	7,702331
8,227016	6,223195
8,425068	8,215142
8,401301	8,046396

Figure 2A, right
control		Ibuprofen
5,005395	4,607455
4,788875	3,875061
4,80956		4,380211
4,924279	4,431364
4,883661	4,477121
5,011782	4,547159
4,964966	4,337459
4,892095	4,687975
4,819544	4,80956
4,772688	4,857332
4,674402	5,002166
4,819544	4,939519
4,834103	4,799341

Figure 2B
control	Ibuprofen
26,8	17,7
32,6	20
29,5	26,6
26,1	12,1

Figure 2C
control		Ibuprofen
431,5476559	41,45959374
877,0187504	324,7339574
1175,974536	255,0871448
402,812397	197,3182043

Figure 2D, left
control		Ibuprofen				
4,52943		5,138366	
4,342423	4,331225	
4,268578	5,14289		
4,188647	5,811575	
4,987666	5,273973	
4,649724	5,245611	
5,358392	5,251784	
4,556303	5,70181	

Figure 2D, right
control		Ibuprofen
4,402777	4,554368
4,415419	4,354365
4,387864	4,484395
4,556945	5,03535
4,432862	4,899602
4,385964	4,645029
4,81478		4,985157
4,364488	5,073352

Figure 2E
control	Ibuprofen
26,6	57,5
51,5	63,4
39,3	47,6
69,8	68,8
66	59,7
60,1	58,8
41,6	43,1
32	60,6

Figure 2F
		alive	dead
control		16	16
Ibuprofen	5	27

Figure 3B, left
control	celecoxib
4,30294	4,67786
4,63112	4,34939
4,32679	4,58243
4,66436	4,25484
4,5617	4,33662
4,63112	4,77121
4,20952	5,08021
4,97219	4,50177
4,81266	4,54195
4,39421	4,76035

Figure 3B, right
control	celecoxib
4,0202	4,52549
4,64248	4,27021
4,30989	4,31672
3,84298	4,75974
3,92552	4,38849
3,76582	4,87556
3,97294	3,91495
3,8362	4,61092
4,05046	4,69807
3,91137	4,6749
3,92552	4,65042
4,13723	4,34624
4,15891	4,46237
4,48136	4,55194
3,69618	4,62616
3,82582	4,49282

Figure 3C
	control		control		control		control		control		control		celecoxib	celecoxib	celecoxib	celecoxib	celecoxib	celecoxib
0	0,028		0,096		0,034		0,061		0,074		0,035		0,018		0,046		0,026		0,057		0,031		0,033
3	0,45		0,46		0,6		1,06		0,46		0,52		0,38		0,2		0,5		0,6		0,41		0,56
6	0,35		0,21		0,3		0,15		0,1		0,13		0,31		0,2		0,28		0,45		0,31		0,26

Figure 3E, left
	Time (days)	control		control		control		control		control		control		control		control		celecoxib	celecoxib	celecoxib	celecoxib	celecoxib	celecoxib	celecoxib	celecoxib
wk0	0		694656		990080														694656		990080
wk6	6		3470000		2860000		3310000		2910000		2630000		2510000						3020000		1820000		2170000		1900000		2290000		1550000		
wk12	12		1920960		2090400		2046240		2271680		2224880		2843760		1636800		1102080		2602800		2311680		1607112		2069760		1389440		1439360		1100864		1988800

Figure 3E, right
	Time (days)	control		control		control		control		control		control		control		control		celecoxib	celecoxib	celecoxib	celecoxib	celecoxib	celecoxib	celecoxib	celecoxib
wk0	0		0		0														0		0
wk6	6		6,3		7,3		6,82		7,55		7,93		6,52						6,84		7,61		11,1		5,1		4,7		7,71		
wk12	12		2,36		5,03		5,35		3,65		4,88		4,37		2,34		3,19		3,79		3,81		3,8		4,34		5,72		4,22		4,98		3,38


Figure 3F
control		celecoxib
45199,95	108999,9
102999,9	89600
103999,9	68500,07
84699,92	99299,94
110000,1	85200,08
134000,1	67500,04
35300,02	55100,05
34399,96	72299,95

Figure 3H, left
control	celecoxib
94,9	77,8
93,5	68,5
89,1	67,4
83,5	61,9
81,5	58,9
79,5	58,2

Figure 3H, right
control	celecoxib
1,611	0,951
1,415	0,82
1,224	0,774
1,058	0,732
1	0,698
0,985	0,709

Figure 4C
control	celecoxib
30,5	9,39

Figure 4D
control	celecoxib
15,229	7,483

Figure 4E
+control cells	+celecoxib cells
7,62		10,1
8,27		5,45
9,12		8,31
7,64		9,85
10,9		6,46
8,81		5,92
8,25		7,65
8,74		6,88

Figure 4F, left
+control cells	+celecoxib cells
90,6		64,7
87		55,8
84		56,8
71,6		57,2
68,1		53,5
73,8		46,8
68,3		53,5
64,8		50,9

Figure 4F, right
+control cells	+celecoxib cells
31,782		28,791
35,593		22,098
37,138		30,901
32,573		32,84
35,042		28,954
30,568		25,661
29,745		26,402
35,123		22,036

Figure 4G, left
no transfer	+control cells	+celecoxib cells
6,03		4,73		4,7
5,56		5,17		3,98
6,38		3,99		4,4
5,95		4,96		4,69
		4,84		5,02
		4,7		4,97
		4,14		4,6
		4,53		4,92

Figure 4G, right
no transfer	+control cells	+celecoxib cells
-		4,17		4,23
		4,37		4,58
		4,38		4,2
		3,38		4,58
		4,42		4,17
		4		4,49
		4,13		4,41
		3,87		4,6
